# Supplementary material for: Adaption to glucose limitation is modulated by the pleotropic regulator CcpA, independent of selection pressure strength
Source: BMC Evol Biol. 2019 Jan 10;19:15. doi: 10.1186/s12862-018-1331-x (PMC6327505; doi:10.1186/s12862-018-1331-x)
Supplement: Supplementary file 1 — Additional materials and methods and supplementary figures 1–9. (ZIP 12575 kb) [file 12862_2018_1331_MOESM1_ESM.zip]

Archive with 10 entries (10 files):
- 181104 suppl material.docx
- BMC Suppl Figure 9.tif
- BMC Suppl Figure 7.tif
- BMC Suppl Figure 6.tif
- BMC Suppl Figure 5.tif
- BMC Suppl Figure 4.tif
- BMC Suppl Figure 3.tif
- BMC Suppl Figure 2.tif
- BMC Suppl Figure 1.tif
- 180710 Suppl Figure 8.pdf
